# Supplementary material for: General Practitioners’, Pharmacists’ and Parents’ Views on Antibiotic Use and Resistance in Malta: An Exploratory Qualitative Study
Source: Antibiotics (Basel). 2022 May 14;11(5):661. doi: 10.3390/antibiotics11050661 (PMC9137633; doi:10.3390/antibiotics11050661)
Supplement: Supplementary file 1 [file antibiotics-11-00661-s001.zip]

Archive with 3 entries (3 files):
- Suppl material S1_FGD guide (GPs).pdf
- Suppl materials S2_FGD guide (parents).pdf
- Suppl materials S3_FGD guide (pharmacists).pdf
